# Supplementary material for: The TVGH-NYCU Thal-Classifier: Development of a Machine-Learning Classifier for Differentiating Thalassemia and Non-Thalassemia Patients
Source: Diagnostics (Basel). 2021 Sep 20;11(9):1725. doi: 10.3390/diagnostics11091725 (PMC8467438; doi:10.3390/diagnostics11091725)
Supplement: Supplementary file 1 [file diagnostics-11-01725-s001.zip]

Archive with 1 entries (1 files):
- diagnostics-1333707-SI.pdf
